# Supplementary material for: Correlations of Obstructive Sleep Apnea Syndrome and Daytime Sleepiness with the Risk of Car Accidents in Adult Working Population: A Systematic Review and Meta-Analysis with a Gender-Based Approach
Source: J Clin Med. 2022 Jul 8;11(14):3971. doi: 10.3390/jcm11143971 (PMC9319534; doi:10.3390/jcm11143971)
Supplement: Supplementary file 1 [file jcm-11-03971-s001.zip]

Archive with 1 entries (1 files):
- jcm-1732182-supplementary.xlsx
