# Supplementary material for: Correlations of Obstructive Sleep Apnea Syndrome and Daytime Sleepiness with the Risk of Car Accidents in Adult Working Population: A Systematic Review and Meta-Analysis with a Gender-Based Approach
Source: J Clin Med. 2022 Jul 8;11(14):3971. doi: 10.3390/jcm11143971 (PMC9319534; doi:10.3390/jcm11143971)
Supplement: Supplementary file 1 [file jcm-11-03971-s001.zip › jcm-1732182-supplementary.xlsx]

## Sheet: Table S1
Autor	Type of the study	Study setting	Country	Total sample size	sample size women %	sample size men %	Age (years) or mean age	Age women or mean age	Age men or mean age	Sample recruitment (bus drivers, taxi drivers, CMVD, NCMVD..etc)	Cases	Controls	Cases (women)	Controls (women)
Howard 2004 [22]	cross-sectional	Database of Transport Workers Union in Australia.	Australia	161 PSG	1	99	47.8			commercial motor vehicle drivers	25	136	NA	NA
				2342 questionnaire
Amra 2012 [23]	cross-sectional	Hospital	IRAN	931	0	100	40.2+10.1			commercial motor vehicle drivers	Berlin questionnaire: 113; ESS>10: 586	Berlin questionnaire: 818; ESS: 345	NA	NA
Barger 2015 [24]	cross-sectional	Fire department	Usa	6933	5.9	91.7	40.4+8.9			fire fighters	1969	4686	NA	NA
Catarino 2014 [25]	cross-sectional	Transportation companies	Portugal	714 (244 face to face interview; 470 self administered questionnaires)			43.1+10			commercial motor vehicle drivers	Berlin questionnaire: 193; ESS>11: 143	Berlin questionnaire: 522; ESS>11: 571	NA	NA
Ebrahimi 2015 [26]	cross-sectional		IRAN	556	0.5	99.5	<50years=453;>50years=95			commercial motor vehicle drivers	with OSAS: 14; ESS>10: 33; Stop Bang>3: 138		NA	NA
Sagaspe 2010 [27]	cross-sectional	Association des Socie ́te ́s Franc ̧aise dAutoroute	France	4774	54.3	55.7	48.5+15.5			non commercial drivers	ESS>11: 611	4163	NA	NA
Bahammam 2014 [28]	cross-sectional	interview face to face in public spaces	Saudi Arabia	1219	0	100	32.4+11.7			drivers>18 yo; n:423 CMD	126 (drivers with crush)	1129 (drivers without crash)	NA	NA
Gonçalves-A 2015 [29]	cross-sectional	phone interview	Portugal	900	39.2	60.8	<30 years=237; >30=663			Lay people with regular driving license (not specified work conditions)			66	286
Gonçalves-B 2015 [30]	cross-sectional	online questionnaire	19 different countries	12434	NA	NA			N/A	Lay people with regular driving license (not specified work conditions)			NA	NA
de Pinho 2006 [31]	cross-sectional	questionnaire at the local roadhouse	Brazil	300	0	100	37.8+9.3	NA	37.8+9.3	track drivers			NA	NA
Powell 2002 [32]	cross-sectional	internet linked survey DEVELOPED BY STANFORD MEDICAL UNIVERSITY in collaboration with NBC show	USA	10870	61.3	38.7	36.9+13	NA	NA	non professional drivers			NA	NA
Stoohs 1994 [33]	cross-sectional	Truck company	USA	90	7	93	36.5+8.7			commercial motor vehicle drivers			NA	NA
Young 1997 [34]	cross-sectional		USA	913	41	59	45.1+7.8			employed adults, non commercial drivers			NA	NA
Gander 2005 [35]	cross-sectional MAIL SURVEY	Mail survey to a random electoral roll sample	AUSTRALIA	5,534 current drivers	TOTAL 48.4 (21.2% Maori women, 27.2% non- Maori women )	TOTAL 51.6 (21.6% Maori men,30% non-Maori men)	31.9%: 30-39 years; 35.2% :40-49 years; 32.9% : 50-59 years			equal numbers of Maori and non-Maori participants and equal numbers in each 10-year age group from 30 to 59 years	644 (drivers with crash)		NA	NA
Gnardellis 2008 [36]	cross-sectional	non-professional drivers aged 19–65 from the broader Athens area	GREECE	1366	40.6	59.4				NCMVD	713 (drivers with crash)		NA	NA
Leechawengwongs 2006 [37]	cross-sectional	CMVD	THAILAND	4331	0.8	98.2	40.7 + 8.1 (20-72)			CMVD			NA	NA
Ward 2013 [38]	cross-sectional	West Australian Sleep Health Study (WASHS) database+ tertiary hospital-based sleep health study	Australia	2673	36.5	63.5		50.0+13.5	50.0+13.6	not professioanl drivers-patients from the WASHS cohort	AHI>5: 2468		846 (AHI>5); 488 (ESS>10)	NA
Accattoli 2008 [39]	case-control												NA	NA
Aldrich 1989 [40]	case-control	Sleep Laboratory	USA	298	27.5	72.5	50 + NR	54	50	adults	228	70	48	35
Barbé 2006 [41]	case-control	Hospital	Spain	160						nc mvd (patients)	76	73	NA	NA
Connor 2002 [42]	case-control	Hospital	New-Zeland	1159							571 (drivers with crush)	588 (drivers without crash)	34.7	41.3
Findley 1988 [43]	case-control	Sleep Laboratory	Usa	77						patients of the sleep lab	38	39	7	7
Findley 2000 [44]	case-control	Sleep Laboratory	USA	40	14	86	56+2			patients of the sleep lab	36 (CPAP users)	14 (no CPAP users)	NA	NA
George 1987 [45]	case control		Canada	297		100	49.3+1.9				27	270	NA	NA
George 1999 [46]	case-control	Sleep Laboratory	Canada	1418	12	88	47.5+14.4			patients with general driver licence	388	480		10
Haraldsson 1990 [47]	case-control	I N T clinic	Sweden	282	0	100				patients of the clinic with driving licence	140	142	NA	NA
Horstmann 2000 [48]	case-control		Switzerland	316							156	160	12	13
Kingshott 2004 [49]	case-control	Sleep Laboratory	New-Zealand	120	0	100				non commercial drivers			NA	NA
Mulgrew 2008 [50]	case-control	Provincial insurance records	Canada	1567	28.9 Case gruop	71.1 Case group				non commercial drivers	AHI>5: 643	783	NA	NA
Teran-Santos 1999 [51]	case-control	Hospital, emergency room	Spain	254	23	77	44+10			non commercial drivers	102 (drivers with crush)	152 ( drivers without crash)	NA	NA
Lloberes 2000 [52]	case-control	Slep lab	Spain							non commercial drivers	122	67	6	10
Masa 2000 [53]	case-control	by telephone	Spain	216	23	87				random population survey, abitualy sleeping when driving, licenced automobile drivers	107	109	NA	NA
Bener 2017 [54]	case-control	hospital and roads	Turkey	1545	NR	NR				Cases in hospitals after crashes; controls drivers without crashes	515 (drivers with crush)	1030 (drivers without crash)	NA	NA
Cummings 2001 [55]	case-control	telephone interview within 96 hours of crash ( cases); the setting on enrollement were the highways	USA	399	23	67	38	NR	NR	NCMVD	200 (drivers with crash)	200 (drivers without crash)	NA	NA
Noda 1998 [56]	case-control	Sleep Laboratory	JAPAN	71	NR	NR		NR	NR	licensed drivers in Japan	with Osa: 44	without Osa: 27	NA	NA
Stutts 2003 [57]	case-control	TELEPHONE INTERVIEW	USA	996	NR	NR		NR	NR	POLICE REPORTED CRASH DATA	467 (sleepy drivers with crash)	529 (control drivers with crash)	NA	NA
Halvani 2014 [58]	case-control	occupational clinic medicine	Iran	716						Commercial bus and truck drivers, routine annual examination			NA	NA
Stevenson 2013 [59]	case-control	active surveillance system in the police force	Australia	1047; 530 +crashes; 517 no crushes	1	99		NA	NA	heavy vehicle commercial long distance drivers	CASES(PEOPLE WITH CRASHES)ESS<=10:481; ESS>10: 49; AHI<18 (defined in the article as no or minimal OSA: 200; AHI>=18 to <30: 97; AHI>=30: 68		NA	NA
Carter 2003 [60]	case-control	email questionnaire	Sweden	cases: 1034; controls: 1865;	0	100		NA		cases: professional lorry and bus drivers; controls: emplyed drivers			NA	NA
Philip 2021 [61]	CASE CONTROL STUDY	4 FRENCH SLEEP CENTERS	FRANCE	176	35.6 IN CASES; 26.8 IN CONTROLS	64.4 IN CASES; 73.2 IN CONTROLS	NA	NA	NA	NON PROFESSIONAL DRIVERS	37 (drivers with crash)		NA	NA
Papalia 2012 [62]	case-control	Screening in a transportation company	Italy	253	NA	NA	range 25-64	NA	NA	professional bus drivers	41 (high risk of Osa by BQ +ESS	194 (no risk for Osa by BQ+ESS)	NA	NA
Gislason 1997 [63]	case-control	by means of questionnaires mailed to drivers and a control group.	ICELAND	1084	29.8 CASES 52.7 CONTROLS	70.2 CASES 47.3 CONTROLS					342 (drivers with crash)	724 (drivers without crash)	NA	NA
Cassel 1996 [64]	cohort	Hospital		78	0	100	49+1			patients with driver licence			NA	NA
Shiomi et al, 2002 [65]	cohort	Sleep Laboratory	Japan	554	11.1	88.9	49.2+14.3			non commercial drivers	448	106	NA	NA
Wu 2017 [66]	cohort	transportation companies	Taiwan	1014			<32=306; 33-38=348; >39 360			bus drivers	107	875	NA	NA
Liu 2018 [67]	cohort	Second Strategic highway research program (SHRP2)	USA	3541						non commercial drivers	188	3353	NA	NA
Ward 2018 [68]	cohort	Western Australia Data Linkage System (WADLS)+ Western Australian Sleep Disorders Research Institute Cohort (WASDRI)	Australia	2909	41	59	51.1+13.0				2717 subjects with Osa	192 subjects without Osa	NA	NA
Philip 2010 [69]	cohort	EMAIL QUESTIONNAIRE IN COLLABORATION WITH FRENCH HIGHWAY ASSOCIATION	FRANCE	35004	26.2	73.8	45.2+13.0	NA	NA	non professional drivers	1843	25502	5.3%	25.2%
Arita 2015 [70]	cohort	DEPARTMENT OF SLEEP MEDICINE /SLEEP DISORDERS CENTER AT AICHI MEDICAL UNIVERSITY	JAPAN	2781	11	89	NA	NA	NA	licensed drivers in Japan	total: 2387 (moderate Osa: 1113, severe Osa: 790; very severe Osa: 484)	394 (AHI<5)	216 (9%)	91 (23%)
